# Supplementary material for: Archaea show different geographical distribution patterns compared to bacteria and fungi in Arctic marine sediments
Source: mLife. 2025 Apr 24;4(2):205–18. doi: 10.1002/mlf2.70006 (PMC12042116; doi:10.1002/mlf2.70006)
Supplement: Supplementary file 1 — Supporting information. [file MLF2-4-205-s002.xlsx]

## Sheet: Sheet1
	Archaea show different geographical distribution patterns compared to bacteria and fungi in Arctic marine sediments
	Supplementary Tables
	Table S1.Sampling locations and physicochemical properties of all samples.
	Table S2. Significant tests between different pair latitudinal area with three different statistical approaches based on Bray- Curitics distance.
	Table S3. Mantel tests between microbial communities and environmental factors
	Table S4. The list of specialists within the dotted box of Figure 4

## Sheet: Table S1
Table S1.Sampling locations and physicochemical properties of all samples.
Sample	Region	Latitude (°N)	Longitude (°E)	Depth (mbsl)	Temperature (℃)	Salinity	pH	NO3 (mg/g)	NH4 (mg/Kg)	TOC (mg/g)
S1	60-65°N	58.4064	178.353	3671	1.6236	34.6506	7.53	6.52665	16.7616	106.327
S2	60-65°N	60	-178.5	150	2.66	32.94	7.62	2.57247	80.3277	242.362
S3	60-65°N	60.6867	-178.855	257.8	3.4415	33.4068	7.77	4.91842	13.0448	255.698
S4	60-65°N	60.8	-177.203	95	1.5816	32.7932	7.65	4.46266	22.2511	110.356
S5	60-65°N	60.8717	-175.527	106.7	0.8329	32.392	6.93	6.3132	349.74	167.64
S6	60-65°N	60.9397	-173.876	80.64	0.6246	31.9987	7.18	10.2137	215.314	154.018
S7	60-65°N	61.2592	-177.308	124	1.8261	32.7989	7.48	5.03809	45.051	126.695
S8	60-65°N	61.7828	-176.072	98	0.6227	32.3454	7.39	3.60632	49.99	142.263
S9	60-65°N	61.9328	-176.401	102	-0.1167	32.267	7.47	14.0109	111.274	252.354
S10	60-65°N	62.5364	-175.308	78.3	-1.4112	32.1359	7.46	4.04537	241.799	277.421
S11	60-65°N	62.9	-173.5	73.2	1.83	31.8	7.75	26.9045	63.928	108.606
S12	60-65°N	63.102	-173.908	75	0.0314	32.3736	7.58	16.4901	114.453	159.1
S13	60-65°N	65	-166	55	3.3918	32.7125	7.4	3.66738	10.9434	96.9019
S14	60-65°N	65	-167.9	51	3.4	32.3	7.36	5.27401	245.435	135.526
S15	60-65°N	65	-168.992	55	3.6751	32.0048	7.63	3.14377	103.477	298.501
S16	65-70°N	67.6	-168.6	42	4.83	32.6	7.33	0	0	0
S17	65-70°N	67.6689	-168.999	44	2.413	32.7329	7.39	8.67137	342.553	202.959
S18	65-70°N	67.9	-167.8	53	4.07	32.82	7.32	5.68372	139.368	133.58
S19	65-70°N	67.9	-168.241	51	2.3284	32.8621	8.25	1.28146	47.8752	168.523
S20	65-70°N	68.1083	-167.154	55	2.3547	32.2105	7.96	12.0014	24.5253	118.909
S21	65-70°N	68.1294	-167.511	49.36	2.9094	32.044	8.19	3.97792	123.348	249.995
S22	65-70°N	68.1928	-167.312	46.93	4.4198	31.6996	8.21	3.14587	52.243	233.73
S23	65-70°N	68.2083	-168.807	56	3.4183	32.0965	7.64	3.54205	45.5472	113.463
S24	65-70°N	68.2406	-167.127	42.79	5.9943	31.3159	8.07	1.49857	34.4262	210.276
S25	65-70°N	68.6192	-169	53.7	1.7515	32.5417	7.34	3.18328	262.972	165.621
S26	65-70°N	68.6192	-169	53.7	2.5229	31.8794	7.42	2.68566	397.351	187.924
S27	65-70°N	69.03	-166.478	48	6.0712	30.9311	7.51	5.03647	31.6137	183.083
S28	65-70°N	69.2203	-168.138	50	1.9915	32.0909	7.54	8.34086	59.3344	225.645
S29	65-70°N	69.6006	-169.008	51	4.4834	32.3598	7.63	12.0374	121.578	157.724
S30	65-70°N	69.6006	-169.008	51	0.7257	32.0895	7.65	6.10667	89.883	188.104
S31	70-75°N	70.7628	-164.735	34.1	-0.7043	32.0247	7.6	8.38058	64.6412	133.66
S32	70-75°N	71.0036	-168.999	43.58	5.61	32.56	7.86	15.0449	418.471	66.027
S33	70-75°N	71.0036	-168.999	43.58	-0.0613	32.2762	7.07	3.36211	52.2534	151.694
S34	70-75°N	71.0128	-166.995	44	-0.5379	31.8975	7.67	4.79653	48.0456	187.624
S35	70-75°N	71.615	-157.929	63.54	-1.6388	32.1842	7.9	2.38519	113.077	147.271
S36	70-75°N	71.8161	-160.83	45	-1.36	32.11	7.45	8.77638	113.977	143.431
S37	70-75°N	71.8161	-160.83	45	-1.1429	32.248	7.63	0	990.618	217.026
S38	70-75°N	71.9169	-157.465	72	-1.618	32.0929	7.64	6.27636	321.223	160.312
S39	70-75°N	72.2381	-157.079	169.3	-1.4329	33.1546	7.71	5.47009	103.667	158.289
S40	70-75°N	72.3	-164.9	52.43	0.09	32.26	7.67	0	0	0
S41	70-75°N	72.4403	-161.472	45	0.2997	32.3642	7.29	3.98859	353.139	170.032
S42	70-75°N	72.6022	-166.739	52	-0.0968	32.3356	7.32	2.98536	648.156	258.231
S43	70-75°N	72.8067	-160.147	65	-0.9537	32.5021	7.43	4.20176	111.083	207.955
S44	70-75°N	72.9978	-168.971	72.7	-1.7385	32.9115	7.18	5.25159	116.75	168.679
S45	70-75°N	74.0003	-169.001	48	4.8673	32.7468	7.56	2.2379	78.2309	157.841
S46	70-75°N	74.0003	-169.001	48	1.5145	32.5684	7.4	8.69598	66.4367	115.417
S47	70-75°N	74.0003	-169.001	48	0.2847	34.6621	7.44	4.98284	39.9061	236.018
S48	70-75°N	74.6	-169	18.6	-0.31	34.29	7.47	6.39929	123.468	150.885
S49	70-75°N	74.6136	-169.032	50	-0.4039	34.3567	7.49	14.9322	42.7415	159.508
S50	75-80°N	75.02	-157	1564.91	5.1	31.93	7.78	0	0	0
S51	75-80°N	75.02	-155	1564.91	-0.3322	34.9046	8.27	4.18031	0	158.668
S52	75-80°N	75.1494	-179.813	550	0.347	34.8458	7.45	6.60151	113.943	115.682
S53	75-80°N	75.2036	-159.176	930.8	0.0546	34.8722	8.07	4.09579	31.9544	139.448
S54	75-80°N	75.4003	-161.299	2084.23	-0.2855	34.9222	7.97	4.62003	8.27503	191.825
S55	75-80°N	75.427	-167.904	168.31	-1.5163	32.6365	7.27	4.92988	116.39	139.956
S56	75-80°N	75.427	-167.904	168.31	-1.4391	33.141	7.64	11.2415	27.7089	135.246
S57	75-80°N	75.4592	-169.343	266	0.7514	34.822	7.3	0	30.1919	86.8279
S58	75-80°N	75.5969	-163.116	2015.9	-0.2898	35.9976	8.17	0	0	0
S59	75-80°N	75.8777	-168.037	235	0.0911	34.5317	7.32	0	0	0
S60	75-80°N	76.1531	-166.196	339.17	-0.6535	34.0286	7.66	2.73568	33.723	133.393
S61	75-80°N	76.1531	-166.196	339.17	-1.5469	33.4894	7.15	7.84606	392.846	174.685
S62	75-80°N	76.1531	-166.196	339.17	0.3768	34.8512	7.91	6.90742	1.73965	126.815
S63	75-80°N	77.0014	-163.888	438.42	0.7185	34.8046	8.4	4.31409	107.439	120.396
S64	75-80°N	77.1197	-169.169	1894	-0.4107	34.9425	7.89	6.71955	20.488	66.8333
S65	75-80°N	77.3864	-154.592	660	-0.0753	34.8793	8.09	16.9792	306.959	19.3724
S66	75-80°N	77.4003	-156.746	52	-0.3107	34.9159	7.87	0	12.1788	122.028
S67	75-80°N	77.49	-163.14	466.25	0.7	34.8	8.27	9.14497	0	89.64
S68	75-80°N	78.03	-169.171	698	0.2865	34.8735	7.98	3.84902	32.31	63.18
S69	75-80°N	78.6319	-160.429	740.38	0.185	34.862	8.4	7.26827	1.55953	102.929
S70	75-80°N	78.7	-165.8	650	0.67	34.87	7.62	5.05885	86.07	103.08
S71	75-80°N	80.23	-153.45	3560	-0.4	35.2	8.48	10.741	14.9925	91.0345
S72	75-80°N	81.11	-156.77	3666	-0.53	35.55	8.53	14.1786	56.6682	39.84

## Sheet: Table S2
Table S2. Significant tests between different pair latitudinal area with three different statistical approaches based on Bray- Curitics distance.
Group		MRPP		ANOSIM		PERMANOVA
		δ	P	R	P	F	P
Bacteria	60~65°N vs. 65~70°N	0.7172	0.292	0.013	0.28	1.76	0.33
	60~65°N vs. 70~75°N	0.7103	0.263	0.005	0.351	1.1454	0.261
	60~65°N vs. 75~80°N	0.7538	0.001	0.2244	0.001	4.5124	0.001
	65~70°N vs. 70~75°N	0.7117	0.269	-0.0033	0.417	1.0619	0.333
	65~70°N vs. 75~80°N	0.7551	0.002	0.1674	0.008	3.8934	0.002
	70~75°N vs. 75~80°N	0.7459	0.002	0.2101	0.003	4.5489	0.002
	Whole	0.7339	0.001	0.1245	0.001	2.9438	0.001
Archaea	60~65°N vs. 65~70°N	0.5304	0.097	0.0314	0.162	1.6848	0.082
	60~65°N vs. 70~75°N	0.574	0.001	0.2339	0.002	6.3067	0.002
	60~65°N vs. 75~80°N	0.6033	0.001	0.5439	0.001	14.9418	0.001
	65~70°N vs. 70~75°N	0.5725	0.018	0.0808	0.055	3.3094	0.009
	65~70°N vs. 75~80°N	0.602	0.001	0.49	0.001	13.3833	0.001
	70~75°N vs. 75~80°N	0.6304	0.001	0.4386	0.001	11.5162	0.001
	Whole	0.5888	0.001	0.3303	0.001	9.3898	0.001
Fungi	60~65°N vs. 65~70°N	0.8257	0.321	-0.0063	0.463	1.0722	0.336
	60~65°N vs. 70~75°N	0.8395	0.098	0.1	0.044	1.4043	0.098
	60~65°N vs. 75~80°N	0.8254	0.02	0.1566	0.017	2.0004	0.012
	65~70°N vs. 70~75°N	0.8122	0.033	0.0988	0.029	1.7006	0.037
	65~70°N vs. 75~80°N	0.801	0.029	0.0784	0.07	1.8305	0.018
	70~75°N vs. 75~80°N	0.8145	0.006	0.1976	0.005	2.6256	0.007
	Whole	0.8192	0.003	0.1177	0.002	1.817	0.002

## Sheet: Table S3
Table S3. Mantel tests between microbial communities and environmental factors
Group	Bacteria		Archaea		Fungi
	R	p-value	R	p-value	R	p-value
Latitude	0.490532	0.001	0.0764071	0.047	0.361224	0.001
Longitude	0.0343764	0.217	-0.0292888	0.562	0.0380833	0.351
Depth	-0.00510957	0.519	0.0441804	0.238	-0.123899	0.989
Temperature	0.13503	0.003	0.0758942	0.047	0.158958	0.001
Salinity	0.173075	0.001	0.0704865	0.04	0.0500366	0.076
pH	-0.0472293	0.873	0.0858912	0.031	-0.0925649	0.98
NO3	-0.0517063	0.861	-0.0428811	0.753	-0.0427396	0.761
NH4	0.0483017	0.166	-0.00911689	0.516	-0.0762143	0.898
TOC	0.100924	0.023	0.073	0.049	-0.0374001	0.8

## Sheet: Table S4
Table S4. The list of specialists within the dotted box of Figure 4
Domain	Region	OTU	Specificity	Occupancy	Abundance	Taxonomy
						Phylum	Class	Order	Family	Genus	Species
Bacteria	60~65 °N	OTU_71	0.920081	0.733333	0.779887	p_Bacteroidota	c_Bacteroidia	o_Flavobacteriales	f_Flavobacteriaceae	g_Flavobacterium	Unclassified
	60~65 °N	OTU_1164	0.763224	0.733333	0.0152165	p_Proteobacteria	c_Gammaproteobacteria	o_Ectothiorhodospirales	f_Ectothiorhodospiraceae	g_Thiogranum	Unclassified
	60~65 °N	OTU_318	0.832407	0.733333	0.0907974	p_Proteobacteria	c_Gammaproteobacteria	o_Vibrionales	f_Vibrionaceae	g_Photobacterium	Unclassified
	60~65 °N	OTU_1849	0.826555	0.733333	0.253831	p_Proteobacteria	c_Gammaproteobacteria	o_Pseudomonadales	f_Moraxellaceae	g_Psychrobacter	s_Psychrobacter_fozii
	65~70 °N	OTU_888	0.725383	0.8	0.0615349	p_Proteobacteria	c_Alphaproteobacteria	o_Rhodobacterales	f_Rhodobacteraceae	g_Shimia	Unclassified
	65~70 °N	OTU_41	0.822035	1	1.09325	p_Bacteroidota	c_Bacteroidia	o_Flavobacteriales	f_Flavobacteriaceae	g_Bizionia	Unclassified
	75~80 °N	OTU_139	0.717824	0.869565	0.208836	p_Actinobacteriota	c_Acidimicrobiia	o_Actinomarinales	Unclassified	Unclassified	Unclassified
	75~80 °N	OTU_90	0.8962	0.869565	0.719421	p_Actinobacteriota	c_Acidimicrobiia	o_Actinomarinales	Unclassified	Unclassified	Unclassified
	75~80 °N	OTU_132	0.793	0.869565	0.266416	p_Proteobacteria	c_Alphaproteobacteria	o_Kiloniellales	f_Kiloniellaceae	Unclassified	Unclassified
	75~80 °N	OTU_625	0.84665	0.73913	0.131191	p_NB1-j	c_NB1-j	o_NB1-j	f_NB1-j	g_NB1-j	Unclassified
	75~80 °N	OTU_1183	0.808377	0.782609	0.341008	p_Proteobacteria	c_Gammaproteobacteria	o_Steroidobacterales	f_Woeseiaceae	g_Woeseia	Unclassified
	75~80 °N	OTU_334	0.796829	0.782609	0.265325	p_Planctomycetota	c_Phycisphaerae	o_Phycisphaerales	f_Phycisphaeraceae	g_Urania-1B-19_marine_sediment_group	s_uncultured_planctomycete
	75~80 °N	OTU_200	0.757029	0.826087	0.137734	p_Chloroflexi	c_Dehalococcoidia	o_S085	f_S085	g_S085	Unclassified
	75~80 °N	OTU_130	0.837191	0.956522	0.472417	p_Proteobacteria	c_Gammaproteobacteria	o_Nitrosococcales	f_Nitrosococcaceae	g_AqS1	Unclassified
	75~80 °N	OTU_224	0.785514	0.826087	0.109489	p_Acidobacteriota	c_Subgroup_21	o_Subgroup_21	f_Subgroup_21	g_Subgroup_21	Unclassified
	75~80 °N	OTU_309	0.921855	0.782609	0.289971	p_Proteobacteria	c_Gammaproteobacteria	o_AT-s2-59	f_AT-s2-59	g_AT-s2-59	Unclassified
	75~80 °N	OTU_65	0.95754	0.913043	0.564457	p_Proteobacteria	c_Gammaproteobacteria	o_Pseudomonadales	f_Moraxellaceae	g_Enhydrobacter	Unclassified
	75~80 °N	OTU_534	0.77213	0.826087	0.115378	p_Proteobacteria	c_Gammaproteobacteria	o_UBA10353_marine_group	f_UBA10353_marine_group	g_UBA10353_marine_group	Unclassified
	75~80 °N	OTU_346	0.917165	0.73913	0.055835	p_Gemmatimonadota	c_BD2-11_terrestrial_group	o_BD2-11_terrestrial_group	f_BD2-11_terrestrial_group	g_BD2-11_terrestrial_group	Unclassified
	75~80 °N	OTU_489	0.870809	0.73913	0.116032	p_Gemmatimonadota	c_Gemmatimonadetes	o_Gemmatimonadales	f_Gemmatimonadaceae	Unclassified	Unclassified
	75~80 °N	OTU_662	0.921426	0.73913	0.0769913	p_Acidobacteriota	c_Subgroup_22	o_Subgroup_22	f_Subgroup_22	g_Subgroup_22	Unclassified
	75~80 °N	OTU_1655	0.741073	0.826087	0.112542	p_Proteobacteria	c_Gammaproteobacteria	o_Steroidobacterales	f_Woeseiaceae	g_Woeseia	Unclassified
	75~80 °N	OTU_1455	0.812833	0.826087	0.169468	p_Proteobacteria	Unclassified	Unclassified	Unclassified	Unclassified	Unclassified
	75~80 °N	OTU_33	0.906558	0.826087	0.875694	p_Proteobacteria	c_Alphaproteobacteria	o_Caulobacterales	f_Caulobacteraceae	g_Brevundimonas	Unclassified
	75~80 °N	OTU_1825	0.959265	0.869565	0.9637	p_Proteobacteria	c_Gammaproteobacteria	o_Pseudomonadales	f_Moraxellaceae	g_Acinetobacter	Unclassified
	75~80 °N	OTU_111	0.789047	0.913043	0.310255	p_Proteobacteria	c_Gammaproteobacteria	o_Steroidobacterales	f_Woeseiaceae	g_Woeseia	s_uncultured_Alteromonadales
	75~80 °N	OTU_113	0.917751	0.73913	0.320724	p_Proteobacteria	c_Gammaproteobacteria	o_Burkholderiales	f_Oxalobacteraceae	g_Massilia	Unclassified
	75~80 °N	OTU_2385	0.72817	0.73913	0.631743	p_Proteobacteria	c_Gammaproteobacteria	o_Steroidobacterales	f_Woeseiaceae	g_Woeseia	Unclassified
	75~80 °N	OTU_915	0.841159	0.73913	0.0773184	p_Gemmatimonadota	c_BD2-11_terrestrial_group	o_BD2-11_terrestrial_group	f_BD2-11_terrestrial_group	g_BD2-11_terrestrial_group	Unclassified
	75~80 °N	OTU_663	0.793025	0.782609	0.0941126	p_Acidobacteriota	c_Subgroup_22	o_Subgroup_22	f_Subgroup_22	g_Subgroup_22	Unclassified
Archaea	60~65 °N	OTU_468	0.748419	0.866667	0.123963	p_Crenarchaeota	c_Bathyarchaeia	o_Bathyarchaeia	f_Bathyarchaeia	g_Bathyarchaeia	s_marine_metagenome
	60~65 °N	OTU_37	0.812678	0.8	0.472426	p_Halobacterota	c_Methanosarcinia	o_Methanosarciniales	f_Methanosarcinaceae	g_Methanococcoides	Unclassified
	75~80 °N	OTU_6	0.968425	0.913043	3.74371	p_Thermoplasmatota	c_Thermoplasmata	Unclassified	Unclassified	Unclassified	Unclassified
	75~80 °N	OTU_2407	0.710261	0.73913	0.19161	p_Crenarchaeota	c_Nitrososphaeria	o_Nitrosopumilales	f_Nitrosopumilaceae	g_Nitrosopumilaceae	Unclassified
	75~80 °N	OTU_58	0.977011	0.782609	0.271819	p_Crenarchaeota	c_Nitrososphaeria	o_Nitrosopumilales	f_Nitrosopumilaceae	g_Nitrosopumilaceae	Unclassified
	75~80 °N	OTU_66	0.936874	0.956522	0.435737	p_Crenarchaeota	c_Nitrososphaeria	o_Nitrosopumilales	f_Nitrosopumilaceae	g_Nitrosopumilaceae	Unclassified
	75~80 °N	OTU_98	0.710753	1	0.580877	p_Crenarchaeota	c_Nitrososphaeria	o_Nitrosopumilales	f_Nitrosopumilaceae	g_Nitrosopumilaceae	Unclassified
	75~80 °N	OTU_736	0.758253	1	0.708829	p_Crenarchaeota	c_Nitrososphaeria	o_Nitrosopumilales	f_Nitrosopumilaceae	g_Nitrosopumilaceae	Unclassified
	75~80 °N	OTU_84	0.733957	0.956522	1.84926	p_Crenarchaeota	c_Nitrososphaeria	o_Nitrosopumilales	f_Nitrosopumilaceae	g_Candidatus_Nitrosopumilus	s_uncultured_Nitrosopumilales
	75~80 °N	OTU_46	0.764577	0.956522	2.68349	p_Crenarchaeota	c_Nitrososphaeria	o_Nitrosopumilales	f_Nitrosopumilaceae	g_Nitrosopumilaceae	Unclassified
	75~80 °N	OTU_17	0.840954	0.913043	2.99001	p_Crenarchaeota	c_Nitrososphaeria	o_Nitrosopumilales	f_Nitrosopumilaceae	g_Nitrosopumilaceae	Unclassified
	75~80 °N	OTU_22	0.766948	0.956522	4.72563	p_Crenarchaeota	c_Nitrososphaeria	o_Nitrosopumilales	f_Nitrosopumilaceae	g_Nitrosopumilaceae	s_uncultured_Nitrosopumilales
	75~80 °N	OTU_85	0.856889	1	5.68814	p_Crenarchaeota	c_Nitrososphaeria	o_Nitrosopumilales	f_Nitrosopumilaceae	g_Nitrosopumilaceae	s_uncultured_Nitrosopumilales
	75~80 °N	OTU_10	0.888301	1	10.3189	p_Crenarchaeota	c_Nitrososphaeria	o_Nitrosopumilales	f_Nitrosopumilaceae	g_Nitrosopumilaceae	Unclassified
	75~80 °N	OTU_5	0.846434	1	15.3377	p_Crenarchaeota	c_Nitrososphaeria	o_Nitrosopumilales	f_Nitrosopumilaceae	g_Candidatus_Nitrosopumilus	Unclassified
Fungi	65~70 °N	OTU_201	0.88507	0.733333	0.350818	p_Ascomycota	Unclassified	Unclassified	Unclassified	Unclassified	Unclassified
	65~70 °N	OTU_124	0.813031	0.8	0.761921	p_Ascomycota	Unclassified	Unclassified	Unclassified	Unclassified	Unclassified
	65~70 °N	OTU_71	0.858704	0.733333	0.863231	p_Ascomycota	c_Sordariomycetes	o_Hypocreales	f_Hypocreales Incertae sedis	g_Myrothecium	s_Myrothecium cinctum
	65~70 °N	OTU_375	0.835675	0.8	0.116381	p_Basidiomycota	Unclassified	Unclassified	Unclassified	Unclassified	Unclassified
	65~70 °N	OTU_60	0.87759	0.733333	0.826391	p_Basidiomycota	c_Tremellomycetes	o_Tremellales	f_Tremellaceae	g_Cryptococcus	s_Cryptococcus flavescens
	65~70 °N	OTU_365	0.730814	0.733333	0.0837276	Unclassified	Unclassified	Unclassified	Unclassified	Unclassified	Unclassified
	65~70 °N	OTU_208	0.732674	0.8	0.240019	Unclassified	Unclassified	Unclassified	Unclassified	Unclassified	Unclassified
	70~75 °N	OTU_113	0.893841	0.842105	0.707938	p_Ascomycota	Unclassified	Unclassified	Unclassified	Unclassified	Unclassified
	70~75 °N	OTU_48	0.946841	0.736842	1.46149	p_Ascomycota	Unclassified	Unclassified	Unclassified	Unclassified	Unclassified
	70~75 °N	OTU_34	0.739651	0.789474	1.65847	Unclassified	Unclassified	Unclassified	Unclassified	Unclassified	Unclassified
	75~80 °N	OTU_77	0.751861	0.73913	0.558972	p_Ascomycota	Unclassified	Unclassified	Unclassified	Unclassified	Unclassified
						p_	c_	o_	f_	g_	s_
